# Supplementary material for: Developing Behaviour Change Interventions for Improving Access to Health and Hygiene for People with Disabilities: Two Case Studies from Nepal and Malawi
Source: Int J Environ Res Public Health. 2018 Dec 5;15(12):2746. doi: 10.3390/ijerph15122746 (PMC6313611; doi:10.3390/ijerph15122746)
Supplement: Supplementary file 1 [file ijerph-15-02746-s001.zip]

Archive with 5 entries (4 files):
- New folder/
- New folder/Figure_S1.pdf
- New folder/Figure_S2.pdf
- New folder/Table S2.pdf
- New folder/Table_S1.pdf
